# Supplementary material for: Calprotectin and Imbalances between Acute-Phase Mediators Are Associated with Critical Illness in COVID-19
Source: Int J Mol Sci. 2022 Apr 28;23(9):4894. doi: 10.3390/ijms23094894 (PMC9099708; doi:10.3390/ijms23094894)
Supplement: Supplementary file 1 [file ijms-23-04894-s001.zip]

Archive with 1 entries (1 files):
- ijms-1656034-SI.pdf
